# Supplementary material for: PIF transcription factors link a neighbor threat cue to accelerated reproduction in Arabidopsis
Source: Nat Commun. 2019 Sep 5;10:4005. doi: 10.1038/s41467-019-11882-7 (PMC6728355; doi:10.1038/s41467-019-11882-7)
Supplement: Supplementary file 4 — Source Data [file 41467_2019_11882_MOESM4_ESM.xlsx]

## Sheet: Fig 1
Source Data Figure 1
h	high R/FR
l	low R/FR
Fig 1b - Flowering time (total leaf number)									Fig 1e - Flowering time (total leaf number)
col h	pif7 h	pif4 pif5 h	pif4 pif5 pif7 h	col l	pif7 l	pif4 pif5 l	pif4 pif5 pif7 l		col h	phyb h	phyb pif7 h	phyb pif4 pif5 h	phyb pif4 pif5 pif7 h
12	15	14	13	8	9	7	11		63	20	36	52	66
13	14	14	14	7	11	7	11		66	21	40	52	60
14	15	14	14	8	11	7	11		63	20	39	56	66
14	15	14	15	7	11	7	11		64	21	36	59	61
13	14	14	16	7	11	7	11		63	22	37	52	62
13	16	15	13	7	11	8	11		63	26	41	55	61
15	14	14	14	7	10	8	10		64	25	43	57	63
11	15	15	15	8	11	7	10		65	27	43	58	63
12	17	14	16	6	11	8	12		63	27	44	58	70
12	17	16	15	6	10	8	12		62	27	36	53	65
14	16	12	15	7	11	8	10		60	21	45	52	66
13	17	14	15	7	11	7	12		63	26	30	52	67
13	13	13	15	6	10	8	10		69	25	39	55	66
15	13	15	16	7	10	8	10		74	24	35	53	69
13	17	12	13	7	9	7	11		72	19	38	54	66
13	15	15	16	6	11	8	11		72	26	46	52	70
13	17	15	14	7	8	9	11		67	18	42	58	67
13	17	14	13	8	10	7	12		72	24	40	60	70
14	16	14	13	7	10	7	12		72	23	45	58	70
14	15	14	15	7	9	8	12		72	25	40	53	68
13	16	13	15	8	10	8	13		65	21	44	55	72
14	16	14	15	6	8	8	11		78	23	41	53	70
13		15	16	7	9	7	13		76	22	49	48	65
14		14	16	6		8	10		75	24	47	51	72
14		16	14	8		7	12		75	25	48	60	68
13		16	17	7		7	12		75	25	49	57	66
15		14	15	7		9	12		81	22	45	64	63
13		13	16	8		8	12			29	49	61	70
14		13	16	8		8				34	49	66	71
14				7		8				20	44		70
				7		8				27			79
										25			68
										28			71

## Sheet: Fig 2
Source Data Figure 2
h	high R/FR
l	low R/FR
Fig 2a (FT) and b (TSF) - qPCR (cT)														Fig 2c (FT) and d (TSF) - qPCR (cT)
Genotype/light	Target	Ct	Average	Target	Ct	Average	Target	Ct	Average	Target	Ct	Average		Genotype/light	Target	Ct	Average	Target	Ct	Average	Target	Ct	Average	Target	Ct	Average
t0 col h	UBC	27.082	27.0482	YLS8	23.9697	24.057	FT	28.679	29.0337	TSF	30.272	31.193		col h	FT	24.81	24.8633	TSF	28.1	27.95	UBC	23.43	23.39	YSL8	21.23	21.37
	UBC	27.1173		YLS8	23.9649		FT	29.129		TSF	31.88				FT	24.88		TSF	27.77		UBC	23.36		YSL8	21.3
	UBC	26.9452		YLS8	24.2363		FT	29.293		TSF	31.427				FT	24.9		TSF	27.98		UBC	23.38		YSL8	21.58
	UBC	26.5705	26.5322	YLS8	23.8584	23.7813	FT	28.629	28.682	TSF	30.788	30.6343			FT	24.53	24.54	TSF	27.96	28	UBC	23.13	23.1367	YSL8	21.06	21.0367
	UBC	26.489		YLS8	23.7576		FT	28.592		TSF	30.376				FT	24.49		TSF	28		UBC	23.11		YSL8	21.01
	UBC	26.5371		YLS8	23.7278		FT	28.825		TSF	30.739				FT	24.6		TSF	28.04		UBC	23.17		YSL8	21.04
	UBC	26.4384	26.416	YLS8	23.5447	23.5391	FT	27.722	27.7027	TSF	29.922	29.832			FT	24.68	24.75	TSF	27.94	27.9267	UBC	23.32	23.32	YSL8	21.28	21.2533
	UBC	26.3387		YLS8	23.4936		FT	27.717		TSF	29.823				FT	24.74		TSF	27.87		UBC	23.37		YSL8	21.21
	UBC	26.471		YLS8	23.5791		FT	27.669		TSF	29.751				FT	24.83		TSF	27.97		UBC	23.27		YSL8	21.27
t0 pif4 pif5 pif7 h	UBC	26.5595	26.6785	YLS8	23.8746	23.9081	FT	28.558	28.4447	TSF	31.273	30.8453		col l	FT	22.09	22.0367	TSF	25.91	26.0233	UBC	23.14	23.1833	YSL8	21.04	21.02
	UBC	26.7103		YLS8	23.8904		FT	28.283		TSF	30.91				FT	22.01		TSF	26.09		UBC	23.15		YSL8	20.98
	UBC	26.7658		YLS8	23.9592		FT	28.493		TSF	30.353				FT	22.01		TSF	26.07		UBC	23.26		YSL8	21.04
	UBC	26.5923	26.544	YLS8	24.0953	24.0644	FT	28.797	28.817	TSF	31.333	31.5297			FT	22.31	22.2933	TSF	25.97	25.9967	UBC	23.33	23.3467	YSL8	21.31	21.3467
	UBC	26.5172		YLS8	24.0219		FT	28.886		TSF	31.854				FT	22.26		TSF	25.99		UBC	23.35		YSL8	21.39
	UBC	26.5225		YLS8	24.076		FT	28.768		TSF	31.402				FT	22.31		TSF	26.03		UBC	23.36		YSL8	21.34
	UBC	26.1647	26.1903	YLS8	23.6737	23.6253	FT	27.026	27.117	TSF	29.804	29.8947			FT	22.18	22.1833	TSF	26.31	26.1833	UBC	23.26	23.2433	YSL8	21.24	21.15
	UBC	26.1739		YLS8	23.4479		FT	27.192		TSF	30.147				FT	22.14		TSF	26.06		UBC	23.21		YSL8	21.03
	UBC	26.2324		YLS8	23.7543		FT	27.133		TSF	29.733				FT	22.23		TSF	26.18		UBC	23.26		YSL8	21.18
t1 col h	UBC	26.6246	26.5866	YLS8	24.1269	24.1085	FT	28.612	28.5493	TSF	30.918	31.3527		pif7 h	FT	24.44	24.4233	TSF	27.67	27.8267	UBC	23.2	23.1767	YSL8	21.11	21.08
	UBC	26.5654		YLS8	24.1226		FT	28.749		TSF	31.673				FT	24.4		TSF	27.89		UBC	23.13		YSL8	21.04
	UBC	26.5699		YLS8	24.0761		FT	28.287		TSF	31.467				FT	24.43		TSF	27.92		UBC	23.2		YSL8	21.09
	UBC	26.4855	26.5651	YLS8	23.9052	23.9052	FT	28.875	28.57	TSF	31.57	31.146			FT	24.85	24.8	TSF	27.77	27.85	UBC	23.32	23.36	YSL8	21.23	21.2933
	UBC	26.5585		YLS8	23.8722		FT	28.76		TSF	31.362				FT	24.77		TSF	27.95		UBC	23.37		YSL8	21.28
	UBC	26.6513		YLS8	23.9381		FT	28.075		TSF	30.506				FT	24.78		TSF	27.83		UBC	23.39		YSL8	21.37
	UBC	26.6361	26.589	YLS8	24.0301	24.0604	FT	28.122	28.223	TSF	30.926	31.376			FT	24.69	24.62	TSF	27.96	27.99	UBC	23.33	23.6133	YSL8	21.17	21.16
	UBC	26.5711		YLS8	24.1081		FT	28.129		TSF	31.606				FT	24.62		TSF	28.09		UBC	23.34		YSL8	21.24
	UBC	26.5598		YLS8	24.043		FT	28.418		TSF	31.596				FT	24.55		TSF	27.92		UBC	24.17		YSL8	21.07
t1 col l	UBC	26.8415	26.8069	YLS8	24.2582	24.1768	FT	26.826	26.8083	TSF	30.957	30.9753		pif7 l	FT	22.76	22.7967	TSF	26.32	26.36	UBC	23.32	23.2767	YSL8	20.99	21.0533
	UBC	26.7716		YLS8	24.125		FT	26.825		TSF	31.165				FT	22.82		TSF	26.37		UBC	23.22		YSL8	21.08
	UBC	26.8075		YLS8	24.1472		FT	26.774		TSF	30.804				FT	22.81		TSF	26.39		UBC	23.29		YSL8	21.09
	UBC	27.2677	27.1976	YLS8	25.0254	25.0551	FT	26.747	26.8307	TSF	31.783	31.757			FT	22.78	22.7667	TSF	26.23	26.2567	UBC	23.06	23.0367	YSL8	20.9	20.91
	UBC	27.2023		YLS8	24.9811		FT	26.761		TSF	32.084				FT	22.76		TSF	26.32		UBC	23.04		YSL8	20.96
	UBC	27.1228		YLS8	25.1589		FT	26.984		TSF	31.404				FT	22.76		TSF	26.22		UBC	23.01		YSL8	20.87
	UBC	26.5396	26.5751	YLS8	24.0386	24.0962	FT	26.413	26.4247	TSF	30.069	30.3173			FT	22.34	22.3567	TSF	25.97	25.98	UBC	23.06	23.09	YSL8	20.86	20.9
	UBC	26.5442		YLS8	24.0888		FT	26.388		TSF	30.628				FT	22.31		TSF	25.98		UBC	23.05		YSL8	20.85
	UBC	26.6415		YLS8	24.1611		FT	26.473		TSF	30.255				FT	22.42		TSF	25.99		UBC	23.16		YSL8	20.99
t1 pif4 pif5 pif7 h	UBC	27.4339	27.3889	YLS8	24.7735	24.7452	FT	29.389	29.339	TSF	33.251	33.855		pif4 pif5 h	FT	24.34	24.3567	TSF	27.48	27.4033	UBC	23.19	23.24	YSL8	21.17	21.2033
	UBC	27.3035		YLS8	24.7295		FT	29.259		TSF	33.63				FT	24.38		TSF	27.37		UBC	23.22		YSL8	21.23
	UBC	27.4293		YLS8	24.7325		FT	29.369		TSF	34.684				FT	24.35		TSF	27.36		UBC	23.31		YSL8	21.21
	UBC	27.026	27.0521	YLS8	24.527	24.4499	FT	29.067	29.1093	TSF	30.335	31.3467			FT	24.8	24.83	TSF	27.66	27.7	UBC	23.5	23.4867	YSL8	21.33	21.3667
	UBC	27.0241		YLS8	24.3256		FT	29.157		TSF	31.945				FT	24.88		TSF	27.75		UBC	23.52		YSL8	21.36
	UBC	27.1062		YLS8	24.4971		FT	29.104		TSF	31.76				FT	24.81		TSF	27.69		UBC	23.44		YSL8	21.41
	UBC	26.8407	26.7798	YLS8	24.2148	24.1659	FT	28.325	28.4273	TSF	31.379	31.3027			FT	24.65	24.6733	TSF	27.9	27.81	UBC	23.45	23.3533	YSL8	21.27	21.2233
	UBC	26.8065		YLS8	24.165		FT	28.518		TSF	31.578				FT	24.66		TSF	27.76		UBC	23.28		YSL8	21.29
	UBC	26.6921		YLS8	24.1178		FT	28.439		TSF	30.951				FT	24.71		TSF	27.77		UBC	23.33		YSL8	21.11
t1 pif4 pif5 pif7 l	UBC	27.268	27.3059	YLS8	24.7576	24.6973	FT	29.003	29.36	TSF	32.896	32.6973		pif4 pif5 l	FT	22.33	22.3167	TSF	25.82	25.8267	UBC	23.21	23.2	YSL8	21.09	21.0667
	UBC	27.2877		YLS8	24.6593		FT	29.245		TSF	31.998				FT	22.28		TSF	25.75		UBC	23.18		YSL8	21.07
	UBC	27.362		YLS8	24.6749		FT	29.832		TSF	33.198				FT	22.34		TSF	25.91		UBC	23.21		YSL8	21.04
	UBC	26.5835	26.5221	YLS8	23.8636	23.8304	FT	27.616	27.417	TSF	30.889	30.8063			FT	22.45	22.4667	TSF	25.87	25.9033	UBC	23.24	23.2567	YSL8	21.17	21.1733
	UBC	26.5295		YLS8	23.8421		FT	27.246		TSF	30.975				FT	22.43		TSF	25.87		UBC	23.27		YSL8	21.16
	UBC	26.4533		YLS8	23.7855		FT	27.389		TSF	30.555				FT	22.52		TSF	25.97		UBC	23.26		YSL8	21.19
	UBC	26.3619	26.3344	YLS8	23.7564	23.673	FT	27.888	27.775	TSF	31.159	31.1263			FT	22.49	22.4633	TSF	25.76	25.8667	UBC	23.12	23.1667	YSL8	20.98	21.0167
	UBC	26.2861		YLS8	23.6011		FT	27.613		TSF	31.174				FT	22.46		TSF	25.92		UBC	23.13		YSL8	21.01
	UBC	26.3551		YLS8	23.6614		FT	27.824		TSF	31.046				FT	22.44		TSF	25.92		UBC	23.25		YSL8	21.06
t2 col h	UBC	27.2423	27.1698	YLS8	24.8365	24.79	FT	28.32	28.207	TSF	33.284	32.6853		pif4 pif5 pif7 h	FT	24.48	24.45	TSF	28.17	28.1733	UBC	23.31	23.3	YSL8	21.03	21.1833
	UBC	27.0717		YLS8	24.7792		FT	28.052		TSF	32.626				FT	24.38		TSF	28.09		UBC	23.29		YSL8	21.22
	UBC	27.1955		YLS8	24.7544		FT	28.249		TSF	32.146				FT	24.49		TSF	28.26		UBC	23.3		YSL8	21.3
	UBC	26.665	26.7866	YLS8	24.0693	24.1175	FT	27.182	27.1737	TSF	31.066	31.274			FT	24.92	24.85	TSF	27.95	27.8867	UBC	23.39	23.6033	YSL8	21.21	21.1567
	UBC	26.8298		YLS8	24.0808		FT	27.085		TSF	31.155				FT	24.73		TSF	27.69		UBC	24.15		YSL8	21.09
	UBC	26.8652		YLS8	24.2025		FT	27.254		TSF	31.601				FT	24.9		TSF	28.02		UBC	23.27		YSL8	21.17
	UBC	26.7893	26.8164	YLS8	24.5466	24.4617	FT	27.522	27.583	TSF	31.071	31.1287			FT	24.57	24.59	TSF	27.86	27.8067	UBC	23.31	23.2167	YSL8	21.22	21.1433
	UBC	26.7471		YLS8	24.3317		FT	27.721		TSF	31.145				FT	24.55		TSF	27.71		UBC	23.03		YSL8	21.12
	UBC	26.9128		YLS8	24.5069		FT	27.506		TSF	31.17				FT	24.65		TSF	27.85		UBC	23.31		YSL8	21.09
t2 col l	UBC	26.533	26.5297	YLS8	23.9143	23.9222	FT	25.423	25.3633	TSF	31.326	31.328		pif4 pif5 pif7 l	FT	23.72	23.67	TSF	26.94	26.9533	UBC	23.3	23.3033	YSL8	21.12	21.1733
	UBC	26.4335		YLS8	23.9263		FT	25.336		TSF	31.779				FT	23.6		TSF	26.96		UBC	23.29		YSL8	21.24
	UBC	26.6227		YLS8	23.9259		FT	25.331		TSF	30.879				FT	23.69		TSF	26.96		UBC	23.32		YSL8	21.16
	UBC	26.5443	26.5664	YLS8	23.9696	24.004	FT	25.56	25.563	TSF	30.855	30.7657			FT	23.06	23.1267	TSF	26.32	26.3933	UBC	23.15	23.2267	YSL8	20.98	20.9967
	UBC	26.5507		YLS8	23.9767		FT	25.52		TSF	30.395				FT	23.13		TSF	26.44		UBC	23.21		YSL8	20.98
	UBC	26.6041		YLS8	24.0658		FT	25.609		TSF	31.047				FT	23.19		TSF	26.42		UBC	23.32		YSL8	21.03
	UBC	26.3869	26.3207	YLS8	23.8006	23.818	FT	25.339	25.344	TSF	30.611	31.0327			FT	23.86	23.8933	TSF	26.72	26.7967	UBC	23.36	23.2867	YSL8	21.02	21.0733
	UBC	26.2555		YLS8	23.8035		FT	25.506		TSF	31.491				FT	23.98		TSF	26.76		UBC	23.21		YSL8	21.03
	UBC	26.3198		YLS8	23.8499		FT	25.187		TSF	30.996				FT	23.84		TSF	26.91		UBC	23.29		YSL8	21.17
t2 pif4 pif5 pif7 h	UBC	26.1414	26.1651	YLS8	23.6845	23.7126	FT	26.718	26.8143	TSF	30.718	31.1883
	UBC	26.1898		YLS8	23.694		FT	26.833		TSF	31.113
	UBC	26.1641		YLS8	23.7592		FT	26.892		TSF	31.734
	UBC	26.3565	26.2769	YLS8	23.9764	23.9515	FT	27.529	27.5	TSF	31.78	31.4077
	UBC	26.1706		YLS8	23.9553		FT	27.47		TSF	31.656
	UBC	26.3036		YLS8	23.9227		FT	27.501		TSF	30.787
	UBC	25.9599	25.9781	YLS8	23.626	23.6223	FT	26.673	26.6903	TSF	30.261	30.5247
	UBC	25.9879		YLS8	23.6036		FT	26.641		TSF	30.937
	UBC	25.9864		YLS8	23.6372		FT	26.757		TSF	30.376
t2 pif4 pif5 pif7 l	UBC	26.3846	26.4287	YLS8	24.0106	24.042	FT	26.666	26.6417	TSF	30.775	31.2527
	UBC	26.4317		YLS8	24.0339		FT	26.516		TSF	31.201
	UBC	26.4697		YLS8	24.0815		FT	26.743		TSF	31.782
	UBC	26.4694	26.4335	YLS8	23.9138	23.9216	FT	26.478	26.5183	TSF	31.789	31.3677
	UBC	26.377		YLS8	23.8995		FT	26.559		TSF	31.433
	UBC	26.4541		YLS8	23.9515		FT	26.518		TSF	30.881
	UBC	26.6341	26.7229	YLS8	24.4326	24.4552	FT	26.741	26.7957	TSF	31.778	31.29
	UBC	26.6875		YLS8	24.4478		FT	26.81		TSF	30.628
	UBC	26.8471		YLS8	24.4851		FT	26.836		TSF	31.464
t3 col h	UBC	26.9473	26.7222	YLS8	24.0769	24.0201	FT	27.902	27.756	TSF	30.885	30.9427
	UBC	26.5823		YLS8	23.9764		FT	27.654		TSF	30.937
	UBC	26.6371		YLS8	24.007		FT	27.712		TSF	31.006
	UBC	26.1141	26.104	YLS8	23.5772	23.5603	FT	27.033	27.126	TSF	31.293	31.1333
	UBC	26.1008		YLS8	23.5674		FT	27.075		TSF	31.29
	UBC	26.097		YLS8	23.5362		FT	27.27		TSF	30.817
	UBC	26.1938	26.1629	YLS8	23.6673	23.6535	FT	27.038	27.2027	TSF	30.779	30.868
	UBC	26.1583		YLS8	23.6049		FT	27.139		TSF	31.007
	UBC	26.1368		YLS8	23.6884		FT	27.431		TSF	30.818
t3 col l	UBC	25.9658	26.0368	YLS8	23.556	23.5965	FT	24.382	24.4223	TSF	30.368	30.0767
	UBC	26.0613		YLS8	23.6366		FT	24.416		TSF	29.924
	UBC	26.0834		YLS8	23.5969		FT	24.469		TSF	29.938
	UBC	26.1151	26.1201	YLS8	23.6216	23.6966	FT	25.503	25.3537	TSF	30.33	30.3267
	UBC	26.0466		YLS8	23.7307		FT	25.359		TSF	30.592
	UBC	26.1985		YLS8	23.7375		FT	25.199		TSF	30.058
	UBC	26.0983	26.1453	YLS8	23.7785	23.8128	FT	25.069	25.1543	TSF	29.968	30.002
	UBC	26.1508		YLS8	23.8091		FT	25.186		TSF	30.292
	UBC	26.1869		YLS8	23.8507		FT	25.208		TSF	29.746
t3 pif4 pif5 pif7 h	UBC	26.0898	26.0259	YLS8	23.698	24.6629	FT	27.02	26.9527	TSF	31.822	31.3717
	UBC	25.9438		YLS8	23.722		FT	26.933		TSF	31.498
	UBC	26.0443		YLS8	26.5688		FT	26.905		TSF	30.795
	UBC	26.2207	26.2478	YLS8	23.7719	23.7626	FT	27.385	27.2793	TSF	31.054	30.832
	UBC	26.2709		YLS8	23.7491		FT	27.153		TSF	30.461
	UBC	26.2518		YLS8	23.7669		FT	27.3		TSF	30.981
	UBC	26.1946	26.1519	YLS8	23.8754	23.8578	FT	26.982	27.0217	TSF	30.737	30.7697
	UBC	26.112		YLS8	23.8615		FT	27.084		TSF	30.548
	UBC	26.1492		YLS8	23.8367		FT	26.999		TSF	31.024
t3 pif4 pif5 pif7 l	UBC	26.0594	26.0388	YLS8	23.7064	23.6726	FT	26.489	26.5857	TSF	30.659	30.592
	UBC	25.9827		YLS8	23.6897		FT	26.609		TSF	30.796
	UBC	26.0743		YLS8	23.6215		FT	26.659		TSF	30.321
	UBC	26.0527	26.0009	YLS8	23.6324	23.6255	FT	26.454	26.4917	TSF	31.476	31.3537
	UBC	25.9624		YLS8	23.6012		FT	26.511		TSF	31.389
	UBC	25.9874		YLS8	23.6429		FT	26.51		TSF	31.196
	UBC	25.9442	25.9155	YLS8	23.6106	23.5713	FT	26.143	26.176	TSF	31.771	31.303
	UBC	25.8506		YLS8	23.5108		FT	26.062		TSF	31.134
	UBC	25.9517		YLS8	23.5926		FT	26.323		TSF	31.004
t4 col h	UBC	26.0306	25.9955	YLS8	23.4257	23.538	FT	26.779	26.9357	TSF	30.825	30.421
	UBC	25.9666		YLS8	23.5819		FT	26.966		TSF	29.925
	UBC	25.9894		YLS8	23.6064		FT	27.062		TSF	30.513
	UBC	26.0882	26.0914	YLS8	23.6904	23.6883	FT	26.992	26.8887	TSF	30.49	30.166
	UBC	26.0651		YLS8	23.6567		FT	26.865		TSF	30.087
	UBC	26.121		YLS8	23.7178		FT	26.809		TSF	29.921
	UBC	26.1685	26.1386	YLS8	23.8011	23.8022	FT	26.806	26.871	TSF	31.316	30.6057
	UBC	26.1269		YLS8	23.7551		FT	26.953		TSF	30.459
	UBC	26.1203		YLS8	23.8506		FT	26.854		TSF	30.042
t4 col l	UBC	26.0495	26.1083	YLS8	23.5485	23.6004	FT	25.276	25.4253	TSF	29.204	29.2927
	UBC	26.086		YLS8	23.6091		FT	25.489		TSF	29.421
	UBC	26.1893		YLS8	23.6435		FT	25.511		TSF	29.253
	UBC	25.8619	25.8894	YLS8	23.2945	23.3085	FT	24.935	25.008	TSF	28.856	28.984
	UBC	25.8998		YLS8	23.2695		FT	25.081		TSF	29.098
	UBC	25.9067		YLS8	23.3614		FT	25.008		TSF	28.998
	UBC	26.03	26.0461	YLS8	23.4682	23.4709	FT	25.714	25.536	TSF	29.248	29.1677
	UBC	25.9774		YLS8	23.4688		FT	25.771		TSF	29.264
	UBC	26.1308		YLS8	23.4757		FT	25.123		TSF	28.991
t4 pif4 pif5 pif7 h	UBC	25.9274	25.8408	YLS8	23.33	23.3534	FT	26.737	26.655	TSF	29.928	29.9987
	UBC	25.8124		YLS8	23.3328		FT	26.583		TSF	30.353
	UBC	25.7825		YLS8	23.3974		FT	26.645		TSF	29.715
	UBC	26.0089	26.0015	YLS8	23.5022	23.4828	FT	26.716	26.509	TSF	29.809	29.7427
	UBC	25.9983		YLS8	23.4433		FT	26.333		TSF	29.934
	UBC	25.9972		YLS8	23.5029		FT	26.478		TSF	29.485
	UBC	26.0333	26.0177	YLS8	23.4296	23.5158	FT	27.083	27.0313	TSF	29.994	29.9317
	UBC	25.9444		YLS8	23.5075		FT	26.95		TSF	29.903
	UBC	26.0753		YLS8	23.6103		FT	27.061		TSF	29.898
t4 pif4 pif5 pif7 l	UBC	25.9544	26.0234	YLS8	23.5364	23.5722	FT	26.18	26.1373	TSF	30.258	30.1377
	UBC	26.0119		YLS8	23.5177		FT	26.227		TSF	30.165
	UBC	26.1039		YLS8	23.6626		FT	26.005		TSF	29.99
	UBC	25.8276	25.7885	YLS8	23.542	23.4005	FT	26.01	26.0223	TSF	29.953	30.1253
	UBC	25.7058		YLS8	23.2876		FT	26.085		TSF	29.989
	UBC	25.8322		YLS8	23.372		FT	25.972		TSF	30.434
	UBC	25.9301	25.9698	YLS8	23.4545	23.4622	FT	26.102	26.0947	TSF	30.556	30.4663
	UBC	25.8886		YLS8	23.4903		FT	26.135		TSF	30.482
	UBC	26.0907		YLS8	23.4418		FT	26.047		TSF	30.361
t5 col h	UBC	25.7235	25.7183	YLS8	23.2392	23.2529	FT	25.934	25.948	TSF	29.87	29.8487
	UBC	25.6745		YLS8	23.2155		FT	25.923		TSF	29.778
	UBC	25.7569		YLS8	23.304		FT	25.987		TSF	29.898
	UBC	25.8107	25.7247	YLS8	23.1995	23.2133	FT	26.24	26.2163	TSF	29.829	30.0023
	UBC	25.6318		YLS8	23.1718		FT	26.22		TSF	30.185
	UBC	25.7316		YLS8	23.2685		FT	26.189		TSF	29.993
	UBC	25.7667	25.9105	YLS8	23.5239	23.5221	FT	26.316	26.421	TSF	30.315	30.408
	UBC	25.9367		YLS8	23.4625		FT	26.393		TSF	29.762
	UBC	26.0283		YLS8	23.5799		FT	26.554		TSF	31.147
t5 col l	UBC	26.123	26.1282	YLS8	23.9327	23.9374	FT	25.863	25.8207	TSF	29.139	29.4143
	UBC	26.1019		YLS8	23.9034		FT	25.795		TSF	29.432
	UBC	26.1596		YLS8	23.9761		FT	25.804		TSF	29.672
	UBC	25.9298	25.9287	YLS8	23.5407	23.5477	FT	24.982	24.9877	TSF	28.467	28.5623
	UBC	25.8458		YLS8	23.4869		FT	24.98		TSF	28.486
	UBC	26.0105		YLS8	23.6156		FT	25.001		TSF	28.734
	UBC	25.5767	25.5867	YLS8	23.139	23.1565	FT	24.779	24.8223	TSF	28.445	28.524
	UBC	25.5741		YLS8	23.1454		FT	24.86		TSF	28.479
	UBC	25.6093		YLS8	23.185		FT	24.828		TSF	28.648
t5 pif4 pif5 pif7 h	UBC	25.6292	25.6295	YLS8	23.1827	23.1604	FT	26.07	26.018	TSF	29.65	29.5073
	UBC	25.5811		YLS8	23.1094		FT	25.966		TSF	29.31
	UBC	25.6782		YLS8	23.189		FT	26.018		TSF	29.562
	UBC	26.0774	26.0411	YLS8	23.5657	23.6172	FT	26.291	26.2327	TSF	30.283	29.9587
	UBC	25.9724		YLS8	23.6197		FT	26.159		TSF	29.939
	UBC	26.0734		YLS8	23.6663		FT	26.248		TSF	29.654
	UBC	25.8365	25.812	YLS8	23.4566	23.4251	FT	26.529	26.5273	TSF	30.288	30.3603
	UBC	25.7416		YLS8	23.3624		FT	26.522		TSF	30.257
	UBC	25.8578		YLS8	23.4563		FT	26.531		TSF	30.536
t5 pif4 pif5 pif7 l	UBC	25.5395	25.562	YLS8	23.3221	23.2819	FT	25.568	25.6067	TSF	29.441	29.471
	UBC	25.5528		YLS8	23.3856		FT	25.949		TSF	29.372
	UBC	25.5937		YLS8	23.1379		FT	25.303		TSF	29.6
	UBC	25.7284	25.6878	YLS8	23.2099	23.2116	FT	25.303	25.3093	TSF	29.76	29.5127
	UBC	25.6419		YLS8	23.2201		FT	25.306		TSF	29.524
	UBC	25.693		YLS8	23.2049		FT	25.319		TSF	29.254
	UBC	26.1436	26.0696	YLS8	23.6088	23.5538	FT	26.116	26.0777	TSF	30.86	30.5593
	UBC	26.0432		YLS8	23.5436		FT	26.037		TSF	30.51
	UBC	26.0219		YLS8	23.5089		FT	26.08		TSF	30.308

## Sheet: Fig 3 - part 1
Source Data Figure 3 (part 1)
h	high R/FR
l	low R/FR
Fig 3a (FT), b (TSF), c (PIF4), d (PIF5) and e (PIF7) - qPCR (cT)
Genotype/light	Target	Ct	Average	Target	Ct	Average	Target	Ct	Average	Target	Ct	Average	Target	Ct	Average	Target	Ct	Average	Target	Ct	Average
col zt0 h	UBC	24.8507	24.9167	YLS8	21.647	21.761	FT	28.6543	28.6189	TSF	27.1796	27.2254	PIF4	25.5876	25.6885	PIF5	22.2048	22.2129	PIF7	24.5427	24.6554
	UBC	24.9687		YLS8	21.822		FT	28.6655		TSF	27.3112		PIF4	25.7509		PIF5	22.1735		PIF7	24.7412
	UBC	24.9307		YLS8	21.814		FT	28.5369		TSF	27.1853		PIF4	25.7271		PIF5	22.2603		PIF7	24.6823
	UBC	23.2686	23.2815	YLS8	20.68	20.6803	FT	27.66	27.7203	TSF	27.248	27.2586	PIF4	24.581	24.8121	PIF5	21.8073	21.786	PIF7	23.9384	23.8909
	UBC	23.2986		YLS8	20.702		FT	27.7805		TSF	27.2295		PIF4	24.7518		PIF5	21.7738		PIF7	23.8779
	UBC	23.2773		YLS8	20.659		FT	27.7203		TSF	27.2984		PIF4	25.1034		PIF5	21.7768		PIF7	23.8563
	UBC	23.3473	23.3338	YLS8	20.726	20.7467	FT	27.9437	27.9287	TSF	27.8372	27.9283	PIF4	25.6382	25.5792	PIF5	22.4082	22.2912	PIF7	24.0364	24.0713
	UBC	23.312		YLS8	20.751		FT	27.8724		TSF	27.9946		PIF4	25.545		PIF5	22.2157		PIF7	24.107
	UBC	23.3422		YLS8	20.763		FT	27.97		TSF	27.9531		PIF4	25.5546		PIF5	22.2496		PIF7	24.0707
col zt3 h	UBC	23.1961	22.989	YLS8	20.614	20.4067	FT	27.9915	27.5326	TSF	28.8512	28.883	PIF4	21.0265	21.0632	PIF5	21.185	21.232	PIF7	21.476	21.4882
	UBC	22.8701		YLS8	20.3		FT	27.9391		TSF	28.875		PIF4	21.0427		PIF5	21.2153		PIF7	21.462
	UBC	22.9007		YLS8	20.306		FT	26.6672		TSF	28.9229		PIF4	21.1205		PIF5	21.2956		PIF7	21.5266
	UBC	23.0221	23.0148	YLS8	20.51	20.5403	FT	27.3873	27.379	TSF	28.2035	28.1493	PIF4	21.3437	21.4018	PIF5	21.4079	21.4261	PIF7	21.5702	21.5107
	UBC	23.0184		YLS8	20.567		FT	27.6126		TSF	28.1855		PIF4	21.414		PIF5	21.3893		PIF7	21.4406
	UBC	23.004		YLS8	20.544		FT	27.1373		TSF	28.059		PIF4	21.4478		PIF5	21.481		PIF7	21.5213
	UBC	22.122	22.2402	YLS8	20.476	20.496	FT	26.1321	26.3409	TSF	26.7794	26.9317	PIF4	22.0873	22.0979	PIF5	21.4816	21.5211	PIF7	21.7745	21.7807
	UBC	22.2863		YLS8	20.501		FT	26.7475		TSF	27.0383		PIF4	22.0472		PIF5	21.4928		PIF7	21.8108
	UBC	22.3123		YLS8	20.511		FT	26.1432		TSF	26.9773		PIF4	22.1592		PIF5	21.589		PIF7	21.7568
col zt6 h	UBC	22.3546	22.3468	YLS8	20.417	20.4193	FT	26.0023	26.0401	TSF	26.992	27.0591	PIF4	21.1508	21.1311	PIF5	21.6454	21.6745	PIF7	22.1028	22.048
	UBC	22.3843		YLS8	20.445		FT	26.1134		TSF	27.0924		PIF4	21.0913		PIF5	21.6866		PIF7	21.8616
	UBC	22.3016		YLS8	20.396		FT	26.0044		TSF	27.0928		PIF4	21.1512		PIF5	21.6915		PIF7	22.1796
	UBC	22.7305	22.6762	YLS8	20.348	20.3237	FT	26.1137	26.2345	TSF	27.5885	27.4108	PIF4	21.2552	21.2985	PIF5	22.1223	22.2154	PIF7	21.7687	21.7675
	UBC	22.7453		YLS8	20.38		FT	26.3004		TSF	27.5042		PIF4	21.3057		PIF5	22.2423		PIF7	21.733
	UBC	22.5526		YLS8	20.243		FT	26.2893		TSF	27.1397		PIF4	21.3345		PIF5	22.2817		PIF7	21.8008
	UBC	22.3705	22.3494	YLS8	20.145	20.1587	FT	26.6411	26.6139	TSF	28.5322	28.6571	PIF4	20.6926	20.6885	PIF5	21.7033	21.6921	PIF7	21.7246	21.7279
	UBC	22.3231		YLS8	20.169		FT	26.6346		TSF	28.5826		PIF4	20.626		PIF5	21.6709		PIF7	21.7095
	UBC	22.3546		YLS8	20.162		FT	26.566		TSF	28.8564		PIF4	20.7468		PIF5	21.7023		PIF7	21.7496
col zt9 h	UBC	22.4656	22.4575	YLS8	20.474	20.4443	FT	25.2203	25.2464	TSF	27.835	27.7072	PIF4	21.4793	21.7644	PIF5	23.1797	23.1643	PIF7	22.4169	22.3922
	UBC	22.4343		YLS8	20.422		FT	25.2934		TSF	27.7535		PIF4	21.4308		PIF5	23.1354		PIF7	22.3869
	UBC	22.4725		YLS8	20.437		FT	25.2254		TSF	27.5332		PIF4	22.3831		PIF5	23.1778		PIF7	22.3728
	UBC	22.5924	22.5098	YLS8	20.333	20.29	FT	25.1487	25.2041	TSF	27.9292	27.7481	PIF4	21.3436	21.288	PIF5	23.124	23.1318	PIF7	22.4116	22.4369
	UBC	22.4936		YLS8	20.238		FT	25.3994		TSF	27.8222		PIF4	21.2376		PIF5	23.0832		PIF7	22.4197
	UBC	22.4433		YLS8	20.299		FT	25.0643		TSF	27.4929		PIF4	21.2827		PIF5	23.1881		PIF7	22.4793
	UBC	23.0889	23.0643	YLS8	25.115	22.4087	FT	25.4223	25.335	TSF	27.7672	27.5869	PIF4	21.1977	21.1215	PIF5	22.9399	22.9548	PIF7	22.1747	22.1574
	UBC	23.0212		YLS8	21.044		FT	25.3678		TSF	27.4065		PIF4	21.0996		PIF5	22.9468		PIF7	22.1607
	UBC	23.0826		YLS8	21.067		FT	25.2149		TSF	27.587		PIF4	21.0673		PIF5	22.9776		PIF7	22.1368
col zt12 h	UBC	22.2304	22.2462	YLS8	20.16	20.207	FT	24.9315	24.8874	TSF	27.2536	27.2391	PIF4	23.8145	23.8033	PIF5	25.1318	25.1131	PIF7	22.8982	22.9189
	UBC	22.2257		YLS8	20.197		FT	24.915		TSF	27.2346		PIF4	23.7092		PIF5	25.0502		PIF7	22.884
	UBC	22.2824		YLS8	20.264		FT	24.8157		TSF	27.2289		PIF4	23.8862		PIF5	25.1575		PIF7	22.9746
	UBC	21.9326	21.931	YLS8	19.927	19.9033	FT	24.6559	24.6376	TSF	27.7683	27.7432	PIF4	23.3615	23.3001	PIF5	24.82	24.8802	PIF7	22.7963	22.8018
	UBC	21.9495		YLS8	19.897		FT	24.5534		TSF	27.871		PIF4	23.3473		PIF5	24.8183		PIF7	22.7842
	UBC	21.9109		YLS8	19.886		FT	24.7036		TSF	27.5902		PIF4	23.1914		PIF5	25.0024		PIF7	22.8248
	UBC	22.4475	22.4499	YLS8	20.172	20.179	FT	24.7636	24.7237	TSF	27.6186	27.6437	PIF4	23.4404	23.4821	PIF5	24.9888	24.9786	PIF7	22.5433	22.585
	UBC	22.4733		YLS8	20.22		FT	24.7022		TSF	27.5033		PIF4	23.4852		PIF5	24.9651		PIF7	22.587
	UBC	22.4289		YLS8	20.145		FT	24.7051		TSF	27.8092		PIF4	23.5208		PIF5	24.9819		PIF7	22.6248
col zt15 h	UBC	22.2385	22.2148	YLS8	20.035	20.004	FT	25.3998	25.2313	TSF	27.1691	27.24	PIF4	26.3536	26.3508	PIF5	25.5169	25.5447	PIF7	22.8693	22.8377
	UBC	22.2524		YLS8	20.047		FT	25.2114		TSF	27.3963		PIF4	26.332		PIF5	25.5064		PIF7	22.7614
	UBC	22.1536		YLS8	19.93		FT	25.0827		TSF	27.1546		PIF4	26.3667		PIF5	25.6109		PIF7	22.8824
	UBC	22.0623	22.159	YLS8	19.926	20.0133	FT	24.4113	24.5041	TSF	26.6159	26.6553	PIF4	25.9833	26.0597	PIF5	25.5443	25.4719	PIF7	22.7215	22.7333
	UBC	22.2096		YLS8	20.056		FT	24.5941		TSF	26.7389		PIF4	26.0956		PIF5	25.399		PIF7	22.7527
	UBC	22.205		YLS8	20.058		FT	24.507		TSF	26.6111		PIF4	26.1001		PIF5	25.4726		PIF7	22.7256
	UBC	21.8396	21.8029	YLS8	19.955	19.9137	FT	24.9863	25.0266	TSF	27.1879	27.2743	PIF4	26.7352	26.6829	PIF5	25.8002	25.7344	PIF7	22.9903	22.9583
	UBC	21.7591		YLS8	19.816		FT	25.0061		TSF	27.2471		PIF4	26.4664		PIF5	25.6538		PIF7	22.9445
	UBC	21.8099		YLS8	19.97		FT	25.0873		TSF	27.3881		PIF4	26.8471		PIF5	25.7494		PIF7	22.9402
col zt18 h	UBC	22.4934	22.4192	YLS8	20.03	20.0303	FT	25.6938	25.7596	TSF	28.2148	27.9664	PIF4	28.3538	28.1741	PIF5	25.5762	25.5235	PIF7	23.4443	23.3622
	UBC	22.45		YLS8	20.01		FT	25.8736		TSF	27.9378		PIF4	28.1967		PIF5	25.4658		PIF7	23.2925
	UBC	22.3142		YLS8	20.051		FT	25.7113		TSF	27.7466		PIF4	27.9718		PIF5	25.5283		PIF7	23.3496
	UBC	22.9895	22.6445	YLS8	Undetermined	20.0295	FT	26.5337	26.1007	TSF	28.7253	28.2024	PIF4	28.4989	28.3645	PIF5	25.1221	25.0868	PIF7	23.423	23.441
	UBC	22.4722		YLS8	19.982		FT	25.9594		TSF	27.8866		PIF4	28.1955		PIF5	25.0244		PIF7	23.4326
	UBC	22.4718		YLS8	20.077		FT	25.809		TSF	27.9953		PIF4	28.3993		PIF5	25.1139		PIF7	23.4674
	UBC	21.9094	21.8968	YLS8	20.044	19.8737	FT	25.2704	25.2143	TSF	28.0259	27.9014	PIF4	28.8616	28.7246	PIF5	25.1539	25.4823	PIF7	23.352	23.3532
	UBC	21.8692		YLS8	19.801		FT	25.1783		TSF	27.6926		PIF4	28.6132		PIF5	25.2895		PIF7	23.3486
	UBC	21.9116		YLS8	19.776		FT	25.1941		TSF	27.9857		PIF4	28.6991		PIF5	26.0035		PIF7	23.359
col zt21 h	UBC	22.3933	22.4427	YLS8	20.25	20.2797	FT	26.4961	26.4028	TSF	28.4747	28.5116	PIF4	26.7429	26.9801	PIF5	24.3225	24.263	PIF7	23.7016	23.6752
	UBC	22.4495		YLS8	20.3		FT	26.3199		TSF	28.5788		PIF4	27.0852		PIF5	24.2199		PIF7	23.6612
	UBC	22.4854		YLS8	20.289		FT	26.3924		TSF	28.4811		PIF4	27.1121		PIF5	24.2467		PIF7	23.6629
	UBC	22.4732	22.4871	YLS8	20.247	20.28	FT	26.4992	26.4877	TSF	28.8999	28.7725	PIF4	28.2473	28.2842	PIF5	24.5924	24.5566	PIF7	23.6843	23.6884
	UBC	22.4258		YLS8	20.263		FT	26.3871		TSF	28.7967		PIF4	28.1915		PIF5	24.4851		PIF7	23.6813
	UBC	22.5622		YLS8	20.33		FT	26.5768		TSF	28.6207		PIF4	28.4138		PIF5	24.5923		PIF7	23.6996
	UBC	22.9297	22.8954	YLS8	20.472	20.4563	FT	26.1756	26.1198	TSF	28.2284	28.2424	PIF4	29.0784	28.788	PIF5	24.8416	24.8836	PIF7	24.0506	23.9737
	UBC	22.9758		YLS8	20.477		FT	26.1797		TSF	28.5137		PIF4	28.8298		PIF5	24.8912		PIF7	23.4961
	UBC	22.7807		YLS8	20.42		FT	26.004		TSF	27.9849		PIF4	28.4559		PIF5	24.9179		PIF7	24.3745
col zt24 h	UBC	23.0886	23.066	YLS8	20.715	20.6927	FT	27.0724	27.0832	TSF	27.3818	27.3988	PIF4	24.9814	24.9061	PIF5	21.609	21.676	PIF7	23.0345	23.0892
	UBC	22.9753		YLS8	20.602		FT	26.9102		TSF	27.5057		PIF4	24.8483		PIF5	21.6797		PIF7	23.07
	UBC	23.1341		YLS8	20.761		FT	27.267		TSF	27.3089		PIF4	24.8887		PIF5	21.7394		PIF7	23.1629
	UBC	22.3857	22.3687	YLS8	20.177	20.1787	FT	26.8636	26.7143	TSF	28.3534	28.3979	PIF4	24.3639	24.43	PIF5	21.6026	21.6709	PIF7	22.8028	22.7561
	UBC	22.3245		YLS8	20.144		FT	26.8135		TSF	28.3713		PIF4	24.4633		PIF5	21.6379		PIF7	22.7363
	UBC	22.3959		YLS8	20.215		FT	26.4658		TSF	28.4689		PIF4	24.4629		PIF5	21.7723		PIF7	22.7292
	UBC	22.8615	22.7568	YLS8	20.22	20.1993	FT	26.9492	27.0297	TSF	28.7353	28.702	PIF4	24.1929	24.1488	PIF5	21.4616	21.4939	PIF7	22.3167	22.7721
	UBC	22.7358		YLS8	20.189		FT	27.496		TSF	28.6401		PIF4	24.115		PIF5	21.4479		PIF7	23.0373
	UBC	22.673		YLS8	20.189		FT	26.6439		TSF	28.7306		PIF4	24.1386		PIF5	21.5722		PIF7	22.9624
col zt0 l	UBC	22.9242	23.1422	YLS8	19.836	20.6723	FT	25.3071	25.4952	TSF	27.8005	27.9853	PIF4	26.7599	26.7871	PIF5	22.4786	22.5159	PIF7	22.5607	22.5041
	UBC	23.2212		YLS8	21.079		FT	25.6336		TSF	27.9925		PIF4	26.9429		PIF5	22.5207		PIF7	22.4719
	UBC	23.2812		YLS8	21.102		FT	25.5447		TSF	28.163		PIF4	26.6584		PIF5	22.5483		PIF7	22.4797
	UBC	22.4276	22.4441	YLS8	20.373	20.3197	FT	25.9808	26.0341	TSF	28.2132	28.2108	PIF4	26.701	26.7254	PIF5	22.3562	22.374	PIF7	22.8603	22.8717
	UBC	22.4319		YLS8	20.289		FT	26.0089		TSF	28.2866		PIF4	26.6068		PIF5	22.3287		PIF7	22.8481
	UBC	22.4728		YLS8	20.297		FT	26.1125		TSF	28.1327		PIF4	26.8683		PIF5	22.4373		PIF7	22.9067
	UBC	22.8224	22.8263	YLS8	20.705	20.6603	FT	25.8493	26.0051	TSF	28.2739	28.1854	PIF4	27.1008	27.1741	PIF5	22.9698	23.018	PIF7	22.9961	23.0707
	UBC	22.8473		YLS8	20.613		FT	26.0007		TSF	28.1793		PIF4	27.1605		PIF5	23.0235		PIF7	23.0488
	UBC	22.8092		YLS8	20.663		FT	26.1653		TSF	28.1032		PIF4	27.261		PIF5	23.0607		PIF7	23.1671
col zt3 l	UBC	23.3437	23.3512	YLS8	20.966	20.9817	FT	25.5151	25.5302	TSF	27.8804	27.9719	PIF4	21.9395	21.9261	PIF5	21.5396	21.5793	PIF7	21.8295	21.8636
	UBC	23.3654		YLS8	20.987		FT	25.5441		TSF	27.9865		PIF4	21.8903		PIF5	21.5686		PIF7	21.8604
	UBC	23.3446		YLS8	20.992		FT	25.5313		TSF	28.0486		PIF4	21.9485		PIF5	21.6298		PIF7	21.901
	UBC	23.0398	23.0156	YLS8	20.642	20.6	FT	25.0889	25.0661	TSF	27.9838	27.9194	PIF4	21.2206	21.2341	PIF5	21.4181	21.4662	PIF7	21.6524	21.6223
	UBC	23.0386		YLS8	20.656		FT	25.0462		TSF	27.8872		PIF4	21.2236		PIF5	21.4773		PIF7	21.5431
	UBC	22.9685		YLS8	20.502		FT	25.0632		TSF	27.8873		PIF4	21.258		PIF5	21.5032		PIF7	21.6715
	UBC	23.0638	23.1578	YLS8	20.887	20.952	FT	24.5852	24.6983	TSF	27.1704	27.3158	PIF4	21.4057	21.4509	PIF5	21.3374	21.3697	PIF7	21.4574	21.4912
	UBC	23.235		YLS8	20.986		FT	24.8618		TSF	27.3852		PIF4	21.4494		PIF5	21.3397		PIF7	21.5149
	UBC	23.1746		YLS8	20.983		FT	24.6478		TSF	27.3919		PIF4	21.4975		PIF5	21.432		PIF7	21.5014
col zt6 l	UBC	23.0989	23.0467	YLS8	20.844	20.7647	FT	24.4884	24.3644	TSF	27.7863	27.6574	PIF4	20.8432	20.8916	PIF5	21.5889	21.6821	PIF7	21.801	21.797
	UBC	23.0201		YLS8	20.75		FT	24.3825		TSF	27.5759		PIF4	20.8618		PIF5	21.7199		PIF7	21.81
	UBC	23.021		YLS8	20.7		FT	24.2221		TSF	27.61		PIF4	20.9698		PIF5	21.7376		PIF7	21.7801
	UBC	23.2273	23.1582	YLS8	20.937	20.9133	FT	24.9421	24.9691	TSF	28.1256	27.9479	PIF4	21.2565	21.2368	PIF5	21.6765	21.746	PIF7	22.1088	22.1001
	UBC	23.1641		YLS8	20.885		FT	25.0105		TSF	27.7804		PIF4	21.218		PIF5	21.7332		PIF7	22.0755
	UBC	23.0833		YLS8	20.918		FT	24.9548		TSF	27.9378		PIF4	21.2357		PIF5	21.8282		PIF7	22.1162
	UBC	22.8646	22.8002	YLS8	20.85	20.852	FT	24.9238	24.9223	TSF	27.8762	27.7618	PIF4	21.3072	21.3824	PIF5	21.9353	21.9362	PIF7	22.1424	22.1456
	UBC	22.7541		YLS8	20.816		FT	24.8593		TSF	27.656		PIF4	21.3881		PIF5	21.9078		PIF7	22.1272
	UBC	22.782		YLS8	20.89		FT	24.9838		TSF	27.7533		PIF4	21.4518		PIF5	21.9655		PIF7	22.1673
col zt9 l	UBC	22.7946	22.757	YLS8	20.692	20.617	FT	25.6444	25.6307	TSF	27.9886	28.0163	PIF4	21.1719	21.1938	PIF5	22.433	22.449	PIF7	22.3645	22.3924
	UBC	22.6803		YLS8	20.54		FT	25.6392		TSF	27.878		PIF4	21.157		PIF5	22.4186		PIF7	22.4499
	UBC	22.7962		YLS8	20.619		FT	25.6083		TSF	28.1823		PIF4	21.2526		PIF5	22.4954		PIF7	22.3627
	UBC	22.9828	22.9992	YLS8	20.852	20.8363	FT	25.489	25.457	TSF	28.0761	28.2166	PIF4	20.9846	21.097	PIF5	22.3753	22.4016	PIF7	22.3359	22.3477
	UBC	22.9589		YLS8	20.825		FT	25.4308		TSF	28.1856		PIF4	21.1356		PIF5	22.4053		PIF7	22.3703
	UBC	23.056		YLS8	20.832		FT	25.4511		TSF	28.3882		PIF4	21.1707		PIF5	22.4241		PIF7	22.337
	UBC	23.2977	23.2952	YLS8	20.964	20.943	FT	25.8499	25.7091	TSF	28.235	28.1587	PIF4	21.1284	21.1244	PIF5	22.272	22.3584	PIF7	22.3614	22.3825
	UBC	23.2573		YLS8	20.946		FT	25.6579		TSF	28.3013		PIF4	21.1075		PIF5	22.3397		PIF7	22.4105
	UBC	23.3304		YLS8	20.919		FT	25.6197		TSF	27.9397		PIF4	21.1375		PIF5	22.4636		PIF7	22.3754
col zt12 l	UBC	23.3485	23.1621	YLS8	20.902	20.879	FT	25.7631	25.4278	TSF	27.5099	27.3991	PIF4	22.2965	22.3641	PIF5	23.1131	23.2118	PIF7	23.0106	23.016
	UBC	23.297		YLS8	20.87		FT	25.6886		TSF	27.6171		PIF4	22.4044		PIF5	23.2511		PIF7	22.9903
	UBC	22.8407		YLS8	20.865		FT	24.8316		TSF	27.0703		PIF4	22.3913		PIF5	23.2711		PIF7	23.0471
	UBC	22.6562	22.6975	YLS8	20.636	20.6333	FT	25.6446	25.6089	TSF	27.8292	27.8407	PIF4	22.5843	22.6408	PIF5	24.0125	23.9702	PIF7	23.1305	23.1188
	UBC	22.6565		YLS8	20.556		FT	25.534		TSF	27.9954		PIF4	22.663		PIF5	23.9039		PIF7	23.0924
	UBC	22.78		YLS8	20.708		FT	25.6481		TSF	27.6976		PIF4	22.6751		PIF5	23.9943		PIF7	23.1336
	UBC	22.4707	22.4796	YLS8	20.575	20.548	FT	25.1548	25.1201	TSF	27.4387	27.4532	PIF4	21.9682	21.975	PIF5	23.1993	23.2977	PIF7	22.8538	22.8258
	UBC	22.4742		YLS8	20.523		FT	25.1051		TSF	27.5195		PIF4	21.9344		PIF5	23.3011		PIF7	22.796
	UBC	22.4939		YLS8	20.546		FT	25.1004		TSF	27.4013		PIF4	22.0224		PIF5	23.3927		PIF7	22.8275
col zt15 l	UBC	23.6883	23.1679	YLS8	21.284	20.8613	FT	23.7521	23.2741	TSF	26.8049	26.2889	PIF4	23.7366	23.7101	PIF5	23.7592	23.8272	PIF7	22.9811	22.9799
	UBC	22.9846		YLS8	20.632		FT	23.0155		TSF	26.0788		PIF4	23.6806		PIF5	23.8077		PIF7	22.961
	UBC	22.8309		YLS8	20.668		FT	23.0547		TSF	25.9831		PIF4	23.713		PIF5	23.9147		PIF7	22.9975
	UBC	22.8188	22.7954	YLS8	20.639	20.6177	FT	22.6479	22.6227	TSF	25.8448	25.8073	PIF4	23.769	23.7969	PIF5	24.1561	24.1819	PIF7	22.8636	22.8269
	UBC	22.7381		YLS8	20.539		FT	22.5882		TSF	25.804		PIF4	23.7577		PIF5	24.1212		PIF7	22.8282
	UBC	22.8292		YLS8	20.675		FT	22.6321		TSF	25.7733		PIF4	23.864		PIF5	24.2682		PIF7	22.7889
	UBC	22.4384	22.4603	YLS8	20.342	20.367	FT	23.4222	23.3968	TSF	26.3862	26.4498	PIF4	23.9281	24.0165	PIF5	24.289	24.3513	PIF7	23.0225	23.0537
	UBC	22.469		YLS8	20.388		FT	23.3782		TSF	26.4749		PIF4	24.0094		PIF5	24.3506		PIF7	23.1088
	UBC	22.4735		YLS8	20.371		FT	23.39		TSF	26.4882		PIF4	24.1121		PIF5	24.4141		PIF7	23.0299
col zt18 l	UBC	22.46	22.4327	YLS8	20.227	20.2027	FT	24.9602	24.8847	TSF	28.1334	28.0559	PIF4	27.8437	27.8735	PIF5	26.033	26.0146	PIF7	24.2496	24.219
	UBC	22.3867		YLS8	20.15		FT	24.8046		TSF	27.9751		PIF4	27.697		PIF5	25.9994		PIF7	24.2351
	UBC	22.4515		YLS8	20.231		FT	24.8894		TSF	28.0593		PIF4	28.0798		PIF5	26.0115		PIF7	24.1723
	UBC	23.2221	23.2237	YLS8	20.808	20.8247	FT	25.1961	25.1323	TSF	28.3328	28.1725	PIF4	27.7833	28.0042	PIF5	25.9542	25.9531	PIF7	24.1297	24.1176
	UBC	23.2234		YLS8	20.815		FT	25.1134		TSF	28.1839		PIF4	28.1102		PIF5	25.9291		PIF7	24.0694
	UBC	23.2257		YLS8	20.851		FT	25.0874		TSF	28.0008		PIF4	28.1191		PIF5	25.976		PIF7	24.1537
	UBC	22.6825	22.6521	YLS8	20.332	20.297	FT	23.9043	23.9195	TSF	28.66	28.562	PIF4	27.5962	27.9391	PIF5	25.9417	26.0135	PIF7	23.7641	23.743
	UBC	22.6567		YLS8	20.329		FT	23.8891		TSF	28.7222		PIF4	27.9308		PIF5	26.0741		PIF7	23.6915
	UBC	22.6171		YLS8	20.23		FT	23.9651		TSF	28.3038		PIF4	28.2901		PIF5	26.0248		PIF7	23.7732
col zt21 l	UBC	23.59	23.6079	YLS8	20.894	20.953	FT	25.1744	25.1794	TSF	28.0749	27.9362	PIF4	28.3793	28.5036	PIF5	25.75	25.803	PIF7	24.3552	24.3659
	UBC	23.6453		YLS8	20.991		FT	25.195		TSF	27.8175		PIF4	28.4731		PIF5	25.8273		PIF7	24.4015
	UBC	23.5884		YLS8	20.974		FT	25.1687		TSF	27.9161		PIF4	28.6583		PIF5	25.8318		PIF7	24.3409
	UBC	24.1446	24.0978	YLS8	21.511	21.4907	FT	24.9941	24.9034	TSF	28.0647	28.0641	PIF4	28.4613	28.494	PIF5	25.7309	25.7762	PIF7	23.9444	23.9547
	UBC	24.0804		YLS8	21.496		FT	24.8744		TSF	28.2145		PIF4	28.6597		PIF5	25.7269		PIF7	23.9841
	UBC	24.0685		YLS8	21.465		FT	24.8417		TSF	27.9131		PIF4	28.3609		PIF5	25.8708		PIF7	23.9356
	UBC	26.269	26.1491	YLS8	24.153	24.009	FT	26.9975	26.9451	TSF	34.7481	34.1391	PIF4	31.8162	31.9801	PIF5	28.1788	28.3191	PIF7	27.1723	27.1365
	UBC	26.1109		YLS8	23.981		FT	26.9479		TSF	33.8821		PIF4	31.9509		PIF5	28.2896		PIF7	27.0674
	UBC	26.0674		YLS8	23.893		FT	26.89		TSF	33.7871		PIF4	32.1733		PIF5	28.4888		PIF7	27.1699
col zt24 l	UBC	22.7481	22.7245	YLS8	20.424	20.4407	FT	26.772	26.892	TSF	28.5357	28.3415	PIF4	27.6733	27.5844	PIF5	23.3209	23.3703	PIF7	23.9693	23.9945
	UBC	22.6793		YLS8	20.444		FT	26.9841		TSF	28.2771		PIF4	27.4785		PIF5	23.351		PIF7	24.024
	UBC	22.7462		YLS8	20.454		FT	26.92		TSF	28.2116		PIF4	27.6013		PIF5	23.439		PIF7	23.9901
	UBC	23.4693	23.4156	YLS8	21.139	21.1627	FT	26.9681	26.8663	TSF	28.2163	28.2213	PIF4	28.0896	28.2453	PIF5	23.6149	23.6824	PIF7	24.1599	24.1425
	UBC	23.3692		YLS8	21.159		FT	26.8786		TSF	28.2853		PIF4	27.9401		PIF5	23.6116		PIF7	24.1006
	UBC	23.4082		YLS8	21.19		FT	26.7523		TSF	28.1621		PIF4	28.7063		PIF5	23.8209		PIF7	24.1671
	UBC	24.3825	24.355	YLS8	21.783	21.8003	FT	27.0566	26.9673	TSF	27.1407	27.2813	PIF4	28.614	28.5401	PIF5	23.696	23.7911	PIF7	24.119	24.1475
	UBC	24.304		YLS8	21.795		FT	26.8414		TSF	27.4245		PIF4	28.1984		PIF5	23.7777		PIF7	24.1024
	UBC	24.3786		YLS8	21.823		FT	27.0039		TSF	27.2787		PIF4	28.8079		PIF5	23.8997		PIF7	24.2211
pif4 pif5 pif7 zt0 h	UBC	23.7516	23.7194	YLS8	21.248	21.2123	FT	28.4897	28.4902	TSF	27.5083	27.4582
	UBC	23.679		YLS8	21.185		FT	28.7627		TSF	27.479
	UBC	23.7277		YLS8	21.204		FT	28.2181		TSF	27.3875
	UBC	24.6448	24.4628	YLS8	22.128	22.0963	FT	28.8489	28.5208	TSF	28.6657	28.1512
	UBC	24.5296		YLS8	22.087		FT	28.5435		TSF	28.2372
	UBC	24.214		YLS8	22.074		FT	28.1701		TSF	27.5507
	UBC	23.4886	23.4605	YLS8	21.02	21.042	FT	27.5881	27.7273	TSF	28.2904	28.3908
	UBC	23.4216		YLS8	21.002		FT	27.8275		TSF	28.1852
	UBC	23.4713		YLS8	21.104		FT	27.7663		TSF	28.6968
pif4 pif5 pif7 zt3 h	UBC	23.6209	23.5041	YLS8	21.08	21.023	FT	27.8377	27.7529	TSF	28.0484	27.7912
	UBC	23.4726		YLS8	20.982		FT	27.8289		TSF	27.5009
	UBC	23.4189		YLS8	21.007		FT	27.592		TSF	27.8243
	UBC	23.735	23.6742	YLS8	21.704	21.641	FT	27.3987	27.2161	TSF	27.9899	27.9551
	UBC	23.6577		YLS8	21.603		FT	27.362		TSF	28.0067
	UBC	23.6299		YLS8	21.616		FT	26.8877		TSF	27.8687
	UBC	23.4491	23.4486	YLS8	20.865	20.875	FT	27.2469	27.307	TSF	27.9505	27.9893
	UBC	23.4194		YLS8	20.884		FT	27.3376		TSF	27.8846
	UBC	23.4771		YLS8	20.876		FT	27.3364		TSF	28.1328
pif4 pif5 pif7 zt6 h	UBC	24.0466	24.041	YLS8	21.765	21.7387	FT	27.6922	27.7416	TSF	27.8096	27.7666
	UBC	24.0069		YLS8	21.706		FT	27.6274		TSF	27.7963
	UBC	24.0696		YLS8	21.745		FT	27.9051		TSF	27.6938
	UBC	23.6562	23.6554	YLS8	21.163	21.1787	FT	28.6208	28.3819	TSF	28.449	28.3701
	UBC	23.639		YLS8	21.196		FT	28.2322		TSF	28.1756
	UBC	23.6711		YLS8	21.177		FT	28.2927		TSF	28.4856
	UBC	23.2931	23.2546	YLS8	20.805	20.7657	FT	28.5174	28.3186	TSF	28.5604	28.3974
	UBC	23.2309		YLS8	20.752		FT	28.1807		TSF	28.1666
	UBC	23.2396		YLS8	20.74		FT	28.2575		TSF	28.4653
pif4 pif5 pif7 zt9 h	UBC	23.6998	23.5426	YLS8	21.412	21.279	FT	28.2674	28.0728	TSF	28.171	28.24
	UBC	23.516		YLS8	21.358		FT	28.308		TSF	28.2588
	UBC	23.4119		YLS8	21.067		FT	27.6431		TSF	28.2902
	UBC	23.1701	23.1897	YLS8	20.527	20.573	FT	27.4687	27.4898	TSF	28.6458	28.4079
	UBC	23.2128		YLS8	20.611		FT	27.5589		TSF	28.3318
	UBC	23.1863		YLS8	20.581		FT	27.4419		TSF	28.2461
	UBC	23.1508	23.0543	YLS8	20.754	20.7077	FT	27.872	27.5839	TSF	28.0253	28.1663
	UBC	22.9986		YLS8	20.658		FT	27.3843		TSF	28.2448
	UBC	23.0135		YLS8	20.711		FT	27.4956		TSF	28.2287
pif4 pif5 pif7 zt12 h	UBC	23.2113	23.1302	YLS8	20.743	20.6503	FT	26.8651	26.8087	TSF	28.6908	28.3356
	UBC	23.118		YLS8	20.57		FT	26.9197		TSF	28.062
	UBC	23.0614		YLS8	20.638		FT	26.6414		TSF	28.2542
	UBC	24.3748	23.5178	YLS8	20.763	20.696	FT	26.8546	26.8689	TSF	27.9705	27.8858
	UBC	23.1133		YLS8	20.714		FT	26.8989		TSF	27.9945
	UBC	23.0654		YLS8	20.611		FT	26.8533		TSF	27.6924
	UBC	22.938	22.7913	YLS8	20.506	20.4457	FT	26.5084	26.5522	TSF	27.7176	27.7575
	UBC	22.6989		YLS8	20.391		FT	26.6998		TSF	27.8735
	UBC	22.737		YLS8	20.44		FT	26.4485		TSF	27.6813
pif4 pif5 pif7 zt15 h	UBC	23.1572	23.1131	YLS8	21.264	21.2687	FT	25.459	25.4357	TSF	27.2275	27.2332
	UBC	23.1055		YLS8	21.246		FT	25.4359		TSF	27.2315
	UBC	23.0766		YLS8	21.296		FT	25.4121		TSF	27.2407
	UBC	23.6911	23.6035	YLS8	21.568	21.4927	FT	25.8923	25.8872	TSF	27.8955	27.649
	UBC	23.5452		YLS8	21.449		FT	25.8676		TSF	27.3088
	UBC	23.5741		YLS8	21.461		FT	25.9017		TSF	27.7426
	UBC	24.6585	24.6566	YLS8	22.982	22.9263	FT	26.7531	26.7215	TSF	27.4621	27.5521
	UBC	24.6654		YLS8	22.928		FT	26.8692		TSF	27.751
	UBC	24.646		YLS8	22.869		FT	26.5423		TSF	27.4433
pif4 pif5 pif7 zt18 h	UBC	23.0441	23.045	YLS8	20.321	20.362	FT	27.0396	27.0155	TSF	28.4473	28.4164
	UBC	23.0196		YLS8	20.354		FT	26.9847		TSF	28.5707
	UBC	23.0714		YLS8	20.411		FT	27.0221		TSF	28.2311
	UBC	23.1601	23.1133	YLS8	20.679	20.6273	FT	26.2542	26.0739	TSF	28.4289	28.4316
	UBC	23.094		YLS8	20.619		FT	25.9035		TSF	28.4323
	UBC	23.0858		YLS8	20.584		FT	26.064		TSF	28.4337
	UBC	22.8615	22.7859	YLS8	20.506	20.3467	FT	26.723	26.568	TSF	28.7017	28.6399
	UBC	22.7583		YLS8	20.34		FT	26.5065		TSF	28.7382
	UBC	22.7378		YLS8	20.194		FT	26.4745		TSF	28.4797
pif4 pif5 pif7 zt21 h	UBC	23.1828	23.1396	YLS8	20.83	20.705	FT	27.7347	27.3228	TSF	28.5418	28.4965
	UBC	23.1338		YLS8	20.575		FT	27.1298		TSF	28.7765
	UBC	23.1022		YLS8	20.71		FT	27.1038		TSF	28.1711
	UBC	22.841	22.8094	YLS8	20.518	20.4207	FT	27.5511	27.5083	TSF	28.8012	28.6519
	UBC	22.7496		YLS8	20.379		FT	27.479		TSF	28.3708
	UBC	22.8375		YLS8	20.365		FT	27.4949		TSF	28.7838
	UBC	23.5446	23.4776	YLS8	21.514	21.523	FT	27.0839	26.9609	TSF	27.8978	27.7432
	UBC	23.4772		YLS8	21.487		FT	26.8896		TSF	27.5674
	UBC	23.411		YLS8	21.568		FT	26.9093		TSF	27.7645
pif4 pif5 pif7 zt24 h	UBC	23.3852	23.3447	YLS8	21.013	21.0043	FT	28.1758	28.0637	TSF	28.7709	28.4828
	UBC	23.2987		YLS8	21		FT	27.9162		TSF	28.4014
	UBC	23.35		YLS8	21		FT	28.0991		TSF	28.2761
	UBC	23.4253	23.3352	YLS8	20.959	20.8887	FT	28.5836	28.5779	TSF	29.4486	28.9196
	UBC	23.3576		YLS8	20.911		FT	28.667		TSF	28.93
	UBC	23.2226		YLS8	20.796		FT	28.4832		TSF	28.3802
	UBC	23.6663	23.7408	YLS8	21.251	21.3313	FT	28.5558	28.6477	TSF	29.1964	29.1208
	UBC	23.8117		YLS8	21.369		FT	28.6043		TSF	29.2111
	UBC	23.7443		YLS8	21.374		FT	28.7831		TSF	28.9547
pif4 pif5 pif7 zt0 l	UBC	23.7577	23.6998	YLS8	21.443	21.3923	FT	28.8182	28.6679	TSF	28.861	28.8443
	UBC	23.6845		YLS8	21.403		FT	28.5365		TSF	28.9824
	UBC	23.6572		YLS8	21.331		FT	28.649		TSF	28.6895
	UBC	23.4111	23.3078	YLS8	21.09	20.993	FT	28.9814	28.5049	TSF	28.4934	28.5029
	UBC	23.2882		YLS8	20.976		FT	28.2283		TSF	28.7192
	UBC	23.2241		YLS8	20.913		FT	28.305		TSF	28.2961
	UBC	23.2331	23.0323	YLS8	20.937	20.8767	FT	27.9003	28.0413	TSF	28.7014	28.572
	UBC	23.1202		YLS8	20.815		FT	28.0189		TSF	28.4844
	UBC	22.7436		YLS8	20.878		FT	28.2046		TSF	28.5301
pif4 pif5 pif7 zt3 l	UBC	23.725	23.6331	YLS8	21.71	21.6103	FT	26.9263	26.868	TSF	28.4264	28.4992
	UBC	23.5117		YLS8	21.54		FT	26.9476		TSF	28.5532
	UBC	23.6626		YLS8	21.581		FT	26.7301		TSF	28.5181
	UBC	22.9127	22.8553	YLS8	20.485	20.4447	FT	26.1285	26.0539	TSF	28.7446	28.6559
	UBC	22.8159		YLS8	20.421		FT	25.9047		TSF	28.5412
	UBC	22.8374		YLS8	20.428		FT	26.1284		TSF	28.6821
	UBC	23.9951	23.9125	YLS8	21.745	21.6947	FT	26.9029	26.7903	TSF	28.9706	28.8277
	UBC	23.8118		YLS8	21.628		FT	26.786		TSF	28.9606
	UBC	23.9307		YLS8	21.711		FT	26.682		TSF	28.552
pif4 pif5 pif7 zt6 l	UBC	23.5929	23.493	YLS8	20.92	20.844	FT	27.0906	27.0121	TSF	28.984	28.6887
	UBC	23.4639		YLS8	20.829		FT	26.9702		TSF	28.7568
	UBC	23.4222		YLS8	20.783		FT	26.9756		TSF	28.3253
	UBC	23.9783	23.9527	YLS8	21.641	21.6357	FT	27.2912	27.3369	TSF	29.1845	29.1427
	UBC	23.8649		YLS8	21.569		FT	27.3803		TSF	29.4209
	UBC	24.0149		YLS8	21.697		FT	27.3393		TSF	28.8226
	UBC	24.408	24.302	YLS8	22.092	21.9743	FT	27.4865	27.5498	TSF	28.5893	28.6004
	UBC	24.2589		YLS8	21.953		FT	27.654		TSF	28.807
	UBC	24.2392		YLS8	21.878		FT	27.5088		TSF	28.4049
pif4 pif5 pif7 zt9 l	UBC	23.1262	23.0906	YLS8	20.699	20.627	FT	28.6792	28.4779	TSF	29.2911	29.309
	UBC	23.1503		YLS8	20.632		FT	28.3779		TSF	29.4186
	UBC	22.9953		YLS8	20.55		FT	28.3767		TSF	29.2172
	UBC	23.6518	23.5991	YLS8	21.541	21.4777	FT	28.0064	28.146	TSF	28.4137	28.3927
	UBC	23.5522		YLS8	21.455		FT	28.1286		TSF	28.3922
	UBC	23.5934		YLS8	21.437		FT	28.303		TSF	28.3721
	UBC	23.2245	23.164	YLS8	20.872	20.7943	FT	28.1827	28.2973	TSF	28.7864	28.5919
	UBC	23.097		YLS8	20.756		FT	28.335		TSF	28.5023
	UBC	23.1705		YLS8	20.755		FT	28.3743		TSF	28.4869
pif4 pif5 pif7 zt12 l	UBC	23.6694	23.6569	YLS8	21.151	21.1413	FT	27.205	27.327	TSF	27.0516	27.001
	UBC	23.6618		YLS8	21.131		FT	27.4159		TSF	26.951
	UBC	23.6393		YLS8	21.142		FT	27.3602		TSF	27.0005
	UBC	23.7503	23.6965	YLS8	21.058	21.0033	FT	27.5271	27.3611	TSF	27.7331	27.6219
	UBC	23.6554		YLS8	20.95		FT	27.3902		TSF	27.6442
	UBC	23.6838		YLS8	21.002		FT	27.1659		TSF	27.4884
	UBC	23.5459	23.354	YLS8	21.058	20.9987	FT	26.9239	27.0927	TSF	27.6856	27.6026
	UBC	23.4108		YLS8	20.99		FT	27.1821		TSF	27.673
	UBC	23.1055		YLS8	20.948		FT	27.172		TSF	27.4493
pif4 pif5 pif7 zt15 l	UBC	24.0634	24.1539	YLS8	21.445	21.4757	FT	25.6384	25.6355	TSF	27.4077	27.6026
	UBC	24.2482		YLS8	21.503		FT	25.6943		TSF	27.7118
	UBC	24.1502		YLS8	21.479		FT	25.5736		TSF	27.6884
	UBC	23.1721	23.0847	YLS8	20.594	20.5527	FT	25.2726	25.1683	TSF	27.303	27.2391
	UBC	23.0335		YLS8	20.517		FT	25.1306		TSF	27.222
	UBC	23.0483		YLS8	20.547		FT	25.1018		TSF	27.1923
	UBC	23.7725	23.693	YLS8	21.141	21.0733	FT	25.539	25.4202	TSF	27.9268	27.651
	UBC	23.7462		YLS8	21.077		FT	25.3497		TSF	27.4836
	UBC	23.5605		YLS8	21.002		FT	25.3719		TSF	27.5427
pif4 pif5 pif7 zt18 l	UBC	23.3957	23.2698	YLS8	20.932	20.7847	FT	26.5577	26.4692	TSF	28.6505	28.5714
	UBC	23.143		YLS8	20.684		FT	26.5669		TSF	28.4421
	UBC	23.2707		YLS8	20.738		FT	26.2831		TSF	28.6217
	UBC	24.0613	23.9939	YLS8	21.284	21.203	FT	26.5801	26.4733	TSF	29.1865	29.1096
	UBC	23.9801		YLS8	21.133		FT	26.5516		TSF	29.1973
	UBC	23.9404		YLS8	21.192		FT	26.2883		TSF	28.9451
	UBC	23.7105	23.6275	YLS8	21.177	21.0697	FT	26.5888	26.4825	TSF	28.059	28.2301
	UBC	23.5828		YLS8	21.005		FT	26.4188		TSF	28.5081
	UBC	23.5891		YLS8	21.027		FT	26.4399		TSF	28.1231
pif4 pif5 pif7 zt21 l	UBC	23.9978	23.9189	YLS8	21.969	21.85	FT	27.6226	27.3504	TSF	27.8769	27.6837
	UBC	23.8703		YLS8	21.809		FT	27.4357		TSF	27.7243
	UBC	23.8885		YLS8	21.772		FT	26.993		TSF	27.4499
	UBC	23.534	23.5162	YLS8	21.252	21.2167	FT	27.4137	27.3268	TSF	29.3663	29.1346
	UBC	23.5209		YLS8	21.215		FT	27.3056		TSF	28.9868
	UBC	23.4938		YLS8	21.183		FT	27.2611		TSF	29.0508
	UBC	23.2966	23.3381	YLS8	20.824	20.873	FT	27.2773	27.2446	TSF	29.9601	30.1275
	UBC	23.2936		YLS8	20.842		FT	27.2026		TSF	30.1157
	UBC	23.424		YLS8	20.953		FT	27.254		TSF	30.3067
pif4 pif5 pif7 zt24 l	UBC	23.3561	23.2682	YLS8	20.876	21.1213	FT	28.205	28.2093	TSF	29.5401	29.3375
	UBC	23.2593		YLS8	21.725		FT	28.2541		TSF	29.188
	UBC	23.1893		YLS8	20.763		FT	28.1689		TSF	29.2845
	UBC	23.7573	23.6247	YLS8	21.353	21.226	FT	29.5069	29.2923	TSF	28.7642	28.5959
	UBC	23.5459		YLS8	21.169		FT	29.1786		TSF	28.5294
	UBC	23.5709		YLS8	21.156		FT	29.1913		TSF	28.4942
	UBC	23.9457	23.8151	YLS8	27.785	23.8837	FT	29.2035	29.0005	TSF	29.4279	29.4237
	UBC	23.7745		YLS8	21.903		FT	29.1794		TSF	29.2523
	UBC	23.7251		YLS8	21.963		FT	28.6186		TSF	29.5908

## Sheet: Fig 3 - part 2
Source Data Figure 3f
Source Data Figure 3g
Source Data Figure 3h

## Sheet: Fig 4
Source Data Figure 4
Fig 4a - Protein binding microarray (E-score)					Fig 4c - Transactivation assay (LUC)					Fig 4d - Transactivation assay (LUC)
Motif (E-boxes)	PIF7	PIF4	PIF5		Reporter	Effector	Firefly	Renilla		Reporter	Effector	Firefly	Renilla
CACGTG	0.4774	0.48023	0.20374		Empty	..	13889	22232640		Empty	..	35798	23679232
CACGTG	0.44036	0.47511	0.18757				15785	9213722				31665	22503886
CACGTG	0.49432	0.48121	0.26866				9314	11207067				36	261
CACGTG	0.4862	0.48939	0.31003				14569	12232296				43	219
CACGTG	0.48663	0.47557	-0.578		pTSF	..	351382	26526318		pTSF	..	223196	17060592
CACGTG	0.49773	0.48862	0.29261				454329	29237994				147034	12518188
CACGTG	0.49692	0.48609	0.39517				336312	22356564				248312	18271062
CACGTG	0.4834	0.48457	0.32239				353989	20030014				66178	4775789
CACGTG	0.47833	0.4816	0.11678		pTSF 1x	..	118082	8962066		pTSF 1x	..	167058	19313474
CACGTG	0.45047	0.47661	0.16316				109153	8619395				85008	6576833
CACGTG	0.49369	0.4804	0.35872				89239	8434609				160612	19239598
CACGTG	0.467	0.46963	0.893				134694	16321793				122217	16281499
CACGTG	0.49355	0.47892	0.2878		pTSF 3x	..	114434	11983577		pTSF 3x	..	90897	8072436
CACGTG	0.4972	0.49362	0.40369				10634	831305				132447	14994751
CACGTG	0.49789	0.48677	0.38326				59219	7714175				161316	18559526
CACGTG	0.49628	0.47758	0.30821				62079	6368508				108239	14302846
CACGTG	0.49826	0.48798	0.37636		pTSF	PIF4	177931	4764810		pTSF	PIF7	68698	1400383
CACGTG	0.49817	0.49162	0.45782				77793	1463665				94427	1484246
CACGTG	0.47158	0.47403	-0.00454				120775	6230401				116940	1786583
CACGTG	0.49184	0.48507	0.28459				36	546				92839	1235520
CACGTG	0.4951	0.48313	0.26099		pTSF 1x	PIF4	28122	1312103		pTSF 1x	PIF7	16601	654475
CACGTG	0.49851	0.48758	0.41649				19920	557943				13423	796826
CACGTG	0.49955	0.49325	0.43811				8113	390540				24569	1264587
CACGTG	0.48524	0.48163	0.28926				2383	145676				21448	783961
CACGTG	0.49865	0.49653	0.46902		pTSF 3x	PIF4	13709	909371		pTSF 3x	PIF7	32889	2225051
CACGTG	0.4873	0.48827	0.29389				28908	3000806				24626	1743914
CATGTG	0.29915	0.37795	0.16429				46776	2718840				15244	875017
CATGTG	0.35205	0.4223	0.10949				6941	237994				25218	2237518
CATGTG	0.30068	0.30247	-0.05027
CATGTG	0.25222	0.38445	0.01116
CATGTG	0.2686	0.43136	0.00497
CATGTG	0.37489	0.32367	-0.05184
CATGTG	0.34952	0.39598	-0.08455
CATGTG	0.36547	0.43151	-0.10758
CATGTG	0.28291	0.44358	-0.19343
CATGTG	0.25008	0.43952	-0.02079
CATGTG	0.36856	0.44818	-0.16529
CATGTG	0.38732	0.43848	0.03159
CATGTG	0.25588	0.43994	0.10018
CATGTG	0.35226	0.45485	0.09812
CATGTG	0.36425	0.382	-0.09128
CATGTG	0.28363	0.37758	-0.03455
CATGTG	0.26152	0.36222	0.292
CATGTG	0.25424	0.40824	-0.11739
CATGTG	0.236	0.39089	-0.328
CATGTG	0.25713	0.43937	-0.09973
CATGTG	0.15451	0.45224	0.02153
CATGTG	0.30597	0.41651	0.06937
CATGTG	0.30646	0.43895	0.01698
CATGTG	0.16359	0.46762	0.09075
CATGTG	0.1998	0.46432	0.06169
CATGTG	0.33562	0.34535	-0.03449
CATGTG	0.28841	0.39121	-0.09879
CATGTG	0.38906	0.46027	-0.21174
CATGTG	0.28174	0.4256	0.07539
CATGTG	0.27229	0.45393	0.02177
CATGTG	0.29726	0.38596	-0.04691
CATGTG	0.35819	0.45311	-0.09437
CATGTG	0.29061	0.44934	0.07663
CATGTG	0.31816	0.46453	-0.04665
CATGTG	0.27247	0.4488	0.23837
CATGTG	0.22283	0.45972	0.12157
CATGTG	0.17867	0.45555	-0.09229
CATGTG	0.319	0.36054	-0.07717
CATGTG	0.3152	0.4198	0.06028
CATGTG	0.21917	0.4035	0.03484
CATGTG	0.182	0.44057	0.097
CATGTG	0.25219	0.47899	-0.00622
CATGTG	0.25753	0.45517	0.03396
CATGTG	0.34557	0.46586	0.07815
CATGTG	0.33466	0.45478	-0.0024
CATGTG	0.316	0.45957	0.06066
CATGTG	0.30049	0.45613	0.02363
CATGTG	0.28901	0.35761	0.04705
CATATG	0.28097	0.03639	0.05206
CATATG	0.29094	0.19626	0.525
CATATG	0.25218	0.22772	0.00949
CATATG	0.19368	0.13899	0.06813
CATATG	0.29356	-0.03631	-0.13818
CATATG	0.352	0.3189	-0.04732
CATATG	0.32836	0.24616	0.15862
CATATG	0.36786	0.26548	0.11887
CATATG	0.2448	0.16385	-0.01367
CATATG	0.30175	0.12283	-0.13676
CATATG	0.29512	0.23385	-0.06054
CATATG	0.27385	0.11346	0.02246
CATATG	0.33271	0.23233	-0.09933
CATATG	0.22031	0.31728	0.0253
CATATG	0.25137	0.25848	0.06948
CATATG	0.21319	0.09306	0.03734
CATATG	0.29409	0.30801	-0.03151
CATATG	0.17616	0.17855	0.02108
CATATG	0.21997	0.30163	0.08132
CATATG	0.25234	0.10592	0.08562
CATATG	0.27368	0.738	-0.07344
CATATG	0.2628	0.3485	0.02242
CATATG	0.27564	0.32254	0.06899
CATATG	0.30864	0.20758	0.06452
CATATG	0.35509	0.1823	0.05736
CATATG	0.36099	0.19539	-0.13928
CAATTG	0.24096	-0.06298	0.09771
CAATTG	0.25715	-0.076	0.04568
CAATTG	0.16028	-0.01246	-0.08089
CAATTG	0.4	-0.10647	0.18
CAATTG	0.2661	0.10467	-0.02978
CAATTG	0.17605	-0.03379	0.0047
CAATTG	0.2716	-0.02029	-0.03812
CAATTG	0.32965	-0.25116	-0.11895
CAATTG	0.21532	-0.009	-0.0227
CAATTG	0.22454	-0.09564	-0.086
CAATTG	0.18033	-0.09067	-0.04976
CAATTG	0.2793	0.05454	0.09552
CAATTG	0.12976	0.01029	-0.11678
CAATTG	0.1583	-0.06102	-0.05242
CAATTG	0.24309	-0.1857	-0.08298
CAATTG	0.17053	-0.21849	-0.10431
CAATTG	0.049	-0.00166	0.204
CAATTG	0.24382	0.03693	-0.03356
CAATTG	0.15366	-0.08651	0.03726
CAATTG	0.18067	-0.00177	-0.02504
CAATTG	0.19207	-0.16064	-0.11582
CAATTG	0.136	-0.15038	-0.05475
CAATTG	0.17135	0.01226	0.00411
CAATTG	0.24491	-0.18942	-0.1875
CAATTG	0.35387	0.26264	0.22223
CAATTG	0.31333	0.06653	-0.00506
CAAGTG	-0.04038	0.09483	0.15344
CAAGTG	0.11953	0.04693	0.548
CAAGTG	0.01916	-0.0589	0.00747
CAAGTG	-0.10178	0.315	0.05476
CAAGTG	0.04864	0.09229	0.09872
CAAGTG	0.08585	0.086	0.05564
CAAGTG	0.13492	0.05757	0.16627
CAAGTG	0.16624	0.01986	0.06113
CAAGTG	0.0099	0.02238	0.13694
CAAGTG	0.05807	0.341	0.07838
CAAGTG	-0.00652	0.06289	-0.12721
CAAGTG	-0.015	0.09547	0.12824
CAAGTG	-0.11538	0.10909	-0.05023
CAAGTG	0.12015	0.11071	0.05568
CAAGTG	0.10898	0.05158	0.08437
CAAGTG	0.03223	-0.12282	0.0019
CAAGTG	0.07093	0.02015	-0.02295
CAAGTG	-0.10823	0.04495	0.12954
CAAGTG	-0.0282	-0.03522	-0.01025
CAAGTG	-0.17458	0.11954	-0.04189
CAAGTG	-0.11819	0.118	-0.12001
CAAGTG	0.1508	-0.08097	0.121
CAAGTG	-0.08116	0.13515	0.08476
CAAGTG	-0.09874	0.15705	-0.03471
CAAGTG	0.12692	0.05427	0.10119
CAAGTG	0.09134	0.01161	0.13166
CAAGTG	0.126	0.07154	0.12331
CAAGTG	-0.00615	0.09856	-0.03015
CAAGTG	0.0384	-0.019	0.13979
CAAGTG	-0.02852	0.09417	0.12878
CAAGTG	-0.04582	-0.11866	-0.07941
CAAGTG	0.04696	0.03896	-0.13293
CAAGTG	-0.08255	0.07473	0.01226
CAAGTG	0.0019	-0.01194	-0.10342
CAAGTG	0.03341	0.00897	-0.0116
CAAGTG	-0.09503	0.16641	0.00168
CAAGTG	-0.85	0.01803	-0.05364
CAAGTG	0.09474	-0.001	0.04072
CAAGTG	-0.04395	0.04171	0.09156
CAAGTG	0.04592	0.09581	0.191
CAAGTG	-0.15434	0.06682	-0.25911
CAAGTG	-0.01568	0.119	0.00472
CAAGTG	0.01119	-0.01202	-0.01359
CAAGTG	-0.10111	0.07697	-0.01165
CAAGTG	-0.05246	0.07917	0.02641
CAAGTG	-0.07972	0.09747	-0.06774
CAAGTG	-0.04205	0.03024	0.1057
CAAGTG	-0.05637	0.01645	0.03832

## Sheet: Fig S2
Source Data Figure S2
h	high R/FR
l	low R/FR
Fig 1b - Flowering time (total leaf number)
col h	pif7 h	pif4 pif5 h	pif4 pif5 pif7 h	col l	pif7 l	pif4 pif5 l	pif4 pif5 pif7 l
21	23	24	24	11	17	12	18
21	23	24	24	11	17	12	18
21	23	24	24	11	17	12	20
21	23	24	24	11	17	14	20
21	24	24	24	11	17	14	20
22	24	24	24	11	17	14	20
22	24	24	24	12	17	14	21
22	24	24	24	12	17	14	21
22	24	24	24	12	17	14	21
22	25	24	24	12	17	15	21
22	25	24	25	12	18	15	21
22	25	24	25	12	18	15	21
22	25	25	25	12	18	15	21
22	25	25	25	12	18	15	21
22	25	25	25	12	18	15	21
22	25	25	25	12	18	15	21
22	25	22	25	12	18	15	21
22	22	22	25	13	18	16	24
23		23	23	13	18	16	24
23		23	23	13	19	16	24
23		23	23	13	21	17	24
23		23	23	13	21	17	24
23		23		13	21	17	24
23		23		14	21	17	23
23		23		14		18	23
23		23		14		18	23
24		26		14		13	22
24				14		13	22
24				14		13	22
24				15		13
24				15		13
20				15		13
25				15
				16
				17

## Sheet: Fig S3
Source Data Figure S3
h	high R/FR
l	low R/FR
Fig S3a - Flowering time (total leaf number)							Fig S3b - Flowering time (days to flowering)
col h	pif3 pif 4 pif5 h	pif4 pif5 pif7 h	col l	pif3 pif4 pif5 l	pif4 pif5 pif7 l		col h	pif3 pif4 pif5 h	pif4 pif5 pif7 h	col l	pif3 pif4 pif5 l	pif4 pif5 pif7 l
13	14	14	8	7	13		16	19	18	12	12	16
11	15	14	8	8	12		16	19	18	12	12	16
12	16	15	8	8	11		16	19	18	12	13	16
11	15	15	9	8	12		16	19	18	12	13	16
12	14	15	8	6	12		16	19	18	12	13	16
13	14	16	8	8	14		16	19	18	13	13	16
12	14	16	8	9	12		16	19	18	13	13	16
12	14	14	8	7	11		16	18	19	13	13	16
12	13	14	8	9	13		16	18	19	13	13	16
13	15	14	8	9	12		16	18	19	13	13	16
13	14	15	8	8	13		16	18	19	13	13	16
13	12	14	9	8	12		16	18	19	13	13	16
12	14	15	10	8	12		16	17	19	13	14	16
12	15	14	8	10	11		16	17	19	13	14	17
13	16	16	8	9	13		16	17	17	13	14	17
12	14	14	7	9	12		16	17	20	13	14	17
12	14	14	8	9	11		17	17	20	13	14	17
13	13		8	8	12		17	17	20	13	14	17
13	15		9	8	12		17	17		14	15	17
14			8	8	11		17			14	15	17
12			9	8	12		17			14	15	18
13			10	7	12		15			14	15	19
			8		13		18			14		19
			8							15		19

## Sheet: Fig S4
Source Data Figure S4
Fig S4a - Flowering time (days to flowering)						Fig S4b - Flowering time (total leaf number)						Fig S4c - Flowering time (days to flowering)
col	phyB	phyB pif7	phyB pif4 pif5	phyB pif4 pif5 pif7		col	phyB	phyB pif4	phyB pif4 pif5	phyB pif4 pif5 pif7		col	phyB	phyB pif4	phyB pif4 pif5	phyB pif4 pif5 pif7
60	38	38	47	61		13	11	11	14	17		20	17	15	20	20
60	38	42	47	61		14	19	12	15	17		20	17	16	20	20
60	38	43	47	63		13	12	10	16	16		20	17	16	20	20
60	38	43	47	63		13	14	10	16	17		20	17	16	20	20
61	36	44	48	60		14	9	10	12	16		20	17	16	20	20
61	36	44	48	60		14	9	9	14	4		20	17	16	20	20
61	36	44	48	60		12	10	10	15	17		20	17	19	20	20
57	36	44	48	60		11	11	11	13	17		20	16	19	20	20
57	36	45	48	60		13	9	10	15	15		20	16	19	20	20
57	36	45	52	60		13	10	13	14	16		20	16	19	20	20
57	36	45	52	57		12	10	9	14	17		20	16	19	20	20
57	34	45	52	57		13	11	11	13	16		20	16	19	19	20
57	34	46	52	57		11	9	11	15	16		20	16	19	19	20
58	34	46	49	57		11	11	8	15	16		20	16	19	19	20
58	34	46	49	59		15	11	10	13	16		20	16	19	19	20
58	34	46	49	59		14	13	10	11	17		20	16	19	19	20
58	37	46	49	59		15	10	10	15	16		20	16	19	19	20
58	37	47	49	59		15	9	11	13	16		20	16	19	19	20
58	37	47	50	58		15	12	10	13	16		20	16	19	18	20
62	37	47	50	58		14	10	13	14	15		19	19	19	18	20
62	37	47	50	58		14	10	12	15	18		19	19	18	18	20
59	35	47	50	58		13	8	13	12	18		19	19	18	18	20
64	35	47	50	55		13	12	11	15	16		19	19	18	18	20
65	35	47	51	64		13	12	9	17	18		19	19	18	17	20
66	35	48	53	64		15	11	14	14	17		19	19	18	17	20
67	35	48	53	64		13	10	12	15	19		19	19	18	22	22
68	35	48	53	65		14	10	12	15	18		19	19	18	22	22
	32	49	54	65		15	11	9	15	19		19	18	18	22	22
	33	49	54	66		13	11	11	15	16		19	18	18	22	22
	33	50	57	66		13	9	11	15	17		19	18	18	23	23
	39	52		67		13	11	12		19		19	18	18		23
	40	53		67		13	9	9		17		19	18	17		23
	40			68		15	8	11		16		19	18	17		23
	43					13	8	11		19		19	18	17		19
						13	16	10		17		19	18	17		19
						11	8	12		15		19	18	17		21
						13		11		16		21	21	17		21
						14		11		16		21		20		21
						14		11		19		21		20		21
						14		12		17		21		20		21
						13		11		15		18		21		21
						14		11				18		21		21
						13		11				18		21
								12						21

## Sheet: Fig S5
Source Data Figure S5
h	high R/FR
l	low R/FR
Fig S5a - Flowering time (total leaf number)									Fig S5b - Flowering time (days to flowering)
col h	phyB h	pif4 pif5 pif7 h	phyb pif4 pif5 pif7 h	col l	phyB l	pif4 pif5 pif7 l	phyb pif4 pif5 pif7 l		col h	phyB h	pif4 pif5 pif7 h	phyb pif4 pif5 pif7 h	col l	phyB l	pif4 pif5 pif7 l	phyb pif4 pif5 pif7 l
17	10	19	20	9	7	16	14		23	22	26	28	16	14	22	20
16	15	18	19	8	8	14	13		23	22	26	28	16	14	22	21
17	10	18	21	10	7	15	13		23	22	26	28	17	14	22	21
16	15	21	19	10	8	12	13		23	22	26	28	17	15	22	21
17	13	21	20	10	6	14	12		23	23	26	28	17	15	22	21
18	14	20	19	10	7	13	14		24	23	26	28	17	15	22	21
15	11	21	19	11	7	14	14		24	23	26	28	18	15	21	22
17	14	15	20	10	7	14	13		24	23	26	28	18	15	21	22
15	13	17	18	11	8	12	12		25	23	27	29	18	15	21	22
16	12	17	18	12	7	13	13		25	23	27	29	18	15	21	22
18	12	18	19	11	7	14	14		25	23	27	27	18	15	22	22
16	13	20	19	12	7	14	12		26	23	27	27	18	15	23	22
17	15	20	19	11	8	15	14		28	23	24	27	18	16	23	22
15	11	18	19	11	8	15	12		27	21	25	27	19	16	23	22
	15	17	20	9	6	14	13			21	25	27	19	16	23	23
	16	18	20	11	6	16	13			24	25	27	19	16	23	23
	15	19		11	7	14	15				25	27	20	13	23	23
					7	14	13							13	25	24

## Sheet: Fig S6
Source Data Figure S6
h	high R/FR
l	low R/FR
Fig S6b - Flowering time (total leaf number)											Fig S6c - Flowering time (days to flowering)
col-0 h	col-0 l	tsf h	tsf l	ft h	ft l	co h	co l	ft tsf h	ft tsf l		col h	col l	tsf h	tsf l	ft h	ft l	co h	co l	ft tsf h	ft tsf l
13	10	17	10	54	24	57	37	67	51		17	14	18	14	45	30	43	34	49	42
13	10	15	11	47	24	52	35	64	55		17	14	18	14	45	30	43	34	49	42
15	10	15	11	48	24	54	34	69	53		17	14	18	13	45	30	47	34	52	42
13	10	18	10	48	23	57	34	64	54		17	14	17	13	45	30	46	34	52	42
16	10	14	11	48	22	51	34	64	52		16	13	17	13	43	30	46	36	52	42
12	10	14	10	49	24	51	43	68	53		16	13	17	13	43	30	48	36	52	42
13	10	13	8	47	22	51	42	66	56		16	13	17	13	43	30	48	37	53	43
14	10	17	10	49	22	54	46	62	55		16	13	16	13	43	30	49	37	53	43
14	9	13	9	46	24	52	41	65	56		15	12	16	13	48	30	49	37	53	43
15	10	17	9	49	28	58	43	68	53		15	12	19	12	47	30	49	37	53	43
15	9	17	11	50	25	56	51	68	52		18	12	19	12	49	30	50	37	56	43
15	8	14	10	48	27	58	43	62	54		18	12	19	12	49	30	50	38	56	43
14	10	14	12	46	21	61	40	68	58		19	12	20	12		29	50	38	55	44
17	8	15	11		26	59	42	70	57		19	12	20	12		29	50	38	60	44
13	9	18	9		25		40	66	54		19	12	20	12		29		38	60	44
17	9	17	11		24		40		54		20	12	21	15		29		38	60	45
14	9	15			23		49		56		20	15	22	11		28		39		45
	10	18			25		42					11	22			31		39
					24											31		40
					23											31
Fig S6e - Flowering time (total leaf number)
col	phyB	tsf	phyB tsf	ft	phyB ft	ft tsf	phyB ft tsf
14	10	12	7	45	40	62	60
14	7	14	9	45	45	62	62
11	10	11	7	44	45	62	63
13	9	12	8	45	48	62	60
12	8	12	7	44	47	66	62
12	11	11	8	43	40	64	59
15	10	11	8	49	46	62	61
15	9	12	10	50	49	67	59
10	8	11	8	44	52	66	61
11	10	12	10	51	47	65	62
12	10	11	8	43	49	63	62
12	7	13	7	44	47	63	62
10	8	12	8	49	54	56	64
12	10	12	7	45	50	60	61
11	14	11		47	52	65	63
				44	59	61	56
				49	51	57	60
				48	45	62	64
				51	53	67	61
				52		62	61
				45		66
				52

[truncated: 7 more sheets: Fig S7, Fig S8, Fig S9, Fig S10, Fig S11, Fig S12, Fig S14]
